# Supplementary material for: Quantitative Modeling Extends the Antibacterial Activity of Nitric Oxide
Source: Front Physiol. 2020 Apr 17;11:330. doi: 10.3389/fphys.2020.00330 (PMC7181900; doi:10.3389/fphys.2020.00330)
Supplement: Supplementary file 1 [file Table_1.XLSX]

## Sheet: Sheet1
#	Reaction	Location	Equation	Rate Expression
1	NOautox	cell	(2) no + o2 --> (2) no2r	p_k_NO_O2·[no][no][o2]
2	EX_NOautox	media	(2) no + o2 --> (2) ex_no2r	p_k_NO_O2·[no][no][o2]
3	NO_NO2r	cell	no + no2r --> n2o3	p_k_NO_NO2r·[no][no2r]
4	EX_NO_NO2r	media	no + ex_no2r --> ex_n2o3	p_k_NO_NO2r·[no][ex_no2r]
5	N2O3diss	cell	n2o3 --> no + no2r	p_k_N2O3diss·[n2o3]
6	EX_N2O3diss	media	ex_n2o3 --> no + ex_no2r	p_k_N2O3diss·[ex_n2o3]
7	N2O3_H2O	cell	n2o3 + h2o --> (2) no2 + (2) h	p_k_N2O3_H2O·[n2o3]
8	EX_N2O3_H2O	media	ex_n2o3 + ex_h2o --> (2) ex_no2 + (2) ex_h	p_k_N2O3_H2O·[ex_n2o3]
9	NO2r_NO2r	cell	(2) no2r --> n2o4	p_k_NO2r_NO2r·[no2r][no2r]
10	EX_NO2r_NO2r	media	(2) ex_no2r --> ex_n2o4	p_k_NO2r_NO2r·[ex_no2r][ex_no2r]
11	N2O4diss	cell	n2o4 --> (2) no2r	p_k_N2O4diss·[n2o4]
12	EX_N2O4diss	media	ex_n2o4 --> (2) ex_no2r	p_k_N2O4diss·[ex_n2o4]
13	N2O4_H2O	cell	n2o4 + h2o --> no2 + no3 + (2) h	p_k_N2O4_H2O·[n2o4]
14	EX_N2O4_H2O	media	ex_n2o4 + ex_h2o --> ex_no2 + ex_no3 + (2) ex_h	p_k_N2O4_H2O·[ex_n2o4]
15	EX_CO2air	all	co2_air --> co2	[p_kla_co2]·([co2_air]-[co2])
16	NO_O2S	cell	no + o2s --> onoo	p_k_NO_O2S·[no][o2s]
17	NO2r_O2S	cell	no2r + o2s --> o2noo	p_k_NO2r_O2S·[no2r][o2s]
18	O2NOOdiss	cell	o2noo --> o2 + no2	p_k_O2NOOdiss·[o2noo]
19	NO_OHr	cell	ohr + no --> h + no2	p_k_NO_OHr·[ohr][no]
20	ONOOprot	cell	onoo + h --> onooh	p_k_ONOOprot·[onoo]
21	ONOOHdeprot	cell	onooh --> onoo + h	p_k_ONOOHdeprot·[onooh]
22	ONOOHdiss1	cell	onooh --> no3 + h	p_k_ONOOHdiss1·[onooh]
23	ONOOHdiss2	cell	onooh --> no2r + ohr	p_k_ONOOHdiss2·[onooh]
24	ONOO_OHr	cell	ohr + onoo --> h + o2s + no2	p_k_ONOO_OHr·[ohr][onoo]
25	O2S_OHr	cell	ohr + o2s --> o2 + oh	p_k_O2S_OHr·[ohr][o2s]
26	HNO_prot	cell	noan + h2o --> hno + oh	p_k_HNO_prot·[noan]
27	HNO_deprot	cell	hno + oh --> noan + h2o	p_k_HNO_deprot·[hno]
28	HNO_HNO	cell	(2) hno --> h2o + n2o	p_k_HNO_HNO·[hno][hno]
29	HNO_NO	cell	hno + no --> n2o2r + h	p_k_HNO_NO·[hno][no]
30	N2O2rdecomp	cell	n2o2r + h --> hno + no	p_k_N2O2rdecomp·[n2o2r]
31	N2O2r_NO	cell	n2o2r + no --> n3o3	p_k_N2O2r_NO·[n2o2r][no]
32	N3O3decomp	cell	n3o3 --> no2 + n2o	p_k_N3O3decomp·[n3o3]
33	HNO_NADH	cell	hno + nadh + h --> nh2oh + nad	p_k_HNO_NADH·[hno][nadh]
34	HNO_NADPH	cell	hno + nadph + h --> nh2oh + nadp	p_k_HNO_NADPH·[hno][nadph]
35	HNO_NH2OH	cell	hno + nh2oh --> (2) h2o + n2	p_k_HNO_NH2OH·[hno][nh2oh]
36	CO2hyd	cell	co2 + h2o --> h2co3	p_k_CO2hyd·[co2]
37	H2CO3dehyd	cell	h2co3 --> co2 + h2o	p_k_H2CO3dehyd·[h2co3]
38	H2CO3_OH	cell	h2co3 --> hco3 + h	p_k_H2CO3_OH·[h2co3]
39	HCO3hyd	cell	hco3 + h --> h2co3	p_k_HCO3hyd·[hco3]
40	GSan_prot	cell	gsan + h --> gsh	p_k_GSan_prot·[gsan]
41	GSH_deprot	cell	gsh --> gsan + h	p_k_GSH_deprot·[gsh]
42	GSH_NO2r	cell	no2r + gsh --> gsr + no2 + h	p_k_GSH_NO2r·[no2r][gsh]
43	GSan_NO2r	cell	gsan + no2r --> gsr + no2	p_k_GSan_NO2r·[gsan][no2r]
44	GSH_N2O3	cell	n2o3 + gsh --> gsno + no2 + h	p_k_GSH_N2O3·[n2o3][gsh]
45	GSHr_NO	cell	gsr + no --> gsno	p_k_GSHr_NO·[gsr][no]
46	GSHr_GSHr	cell	(2) gsr --> gssg	p_k_GSHr_GSHr·[gsr][gsr]
47	GSHr_O2	cell	gsr + o2 --> gsoo	p_k_GSHr_O2·[gsr][o2]
48	GSOOdiss	cell	gsoo --> gsr + o2	p_k_GSOOdiss·[gsoo]
49	GSr_GS	cell	gsr + gsan --> gssgr	p_k_GSr_GS·[gsr][gsan]
50	GSSGrdiss	cell	gssgr --> gsr + gsan	p_k_GSSGrdiss·[gssgr]
51	GSSGr_O2	cell	gssgr + o2 --> gssg + o2s	p_k_GSSGr_O2·[gssgr][o2]
52	GSHr_GSNO	cell	gsr + gsno --> gssg + no	p_k_GSHr_GSNO·[gsr][gsno]
53	GSNO_O2S	cell	(2) gsno + o2s + h2o --> gssgr + no3 + no2 + (2) h	p_k_GSNO_O2S·[gsno][gsno][o2s]
54	GSOO_GSNO	cell	gsoo + gsno --> gssg + o2 + no	p_k_GSOO_GSNO·[gsoo][gsno]
55	GSNO_GSH	cell	gsno + gsh --> gssg + hno	p_k_GSNO_GSH·[gsno][gsh]
56	GSNO_CYS	cell	gsno + cys --> gsh + cysno	p_k_GSNO_CYS·[gsno][cys]
57	CYSNO_GSH	cell	cysno + gsh --> gsno + cys	p_k_CYSNO_GSH·[cysno][gsh]
58	GSOO_NO2r	cell	gsoo + no2r --> gsoono2	p_k_GSOO_NO2r·[gsoo][no2r]
59	GSOONO2diss	cell	gsoono2 --> gsoo + no2r	p_k_GSOONO2diss·[gsoono2]
60	GSOO_GSH	cell	gsoo + gsh --> gsor + gsoh	p_k_GSOO_GSH·[gsoo][gsh]
61	GSH_HNO	cell	gsh + hno --> gsnhoh	p_k_GSH_HNO·[gsh][hno]
62	GSH_GSNHOH	cell	gsnhoh + gsh --> gssg + nh2oh	p_k_GSH_GSNHOH·[gsnhoh][gsh]
63	ONOO_GSH	cell	onoo + gsh --> gsoh + no2	p_k_ONOO_GSH·[onoo][gsh]
64	ONOOH_GSH	cell	onooh + gsh --> gsno2 + h2o	p_k_ONOOH_GSH·[onooh][gsh]
65	GSOH_GSH	cell	gsoh + gsh --> gssg + h2o	p_k_GSOH_GSH·[gsoh][gsh]
66	GSH_OHr	cell	ohr + gsh --> gsr + h2o	p_k_GSH_OHr·[ohr][gsh]
67	GSH_CO3r	cell	co3r + gsh --> hco3 + gsr	p_k_GSH_CO3r·[co3r][gsh]
68	GSan_CO3r	cell	gsan + co3r --> gsr + co3	p_k_GSan_CO3r·[gsan][co3r]
69	GSH_O2S	cell	o2s + gsh + h --> gsr + h2o2	p_k_GSH_O2S·[o2s][gsh]
70	TYRr_GSH	cell	tyrrad + gsh --> gsr + tyr	p_k_TYRr_GSH·[tyrrad][gsh]
71	TYR_GSHr	cell	gsr + tyr --> tyrrad + gsh	p_k_TYR_GSHr·[gsr][tyr]
72	GSO_GSH	cell	gsor + gsh --> gsoh + gsr	p_k_GSO_GSH·[gsor][gsh]
73	ONOO_CO21	cell	onoo + co2 --> no2r + co3r	p_k_ONOO_CO21·[onoo][co2]
74	ONOO_CO22	cell	onoo + co2 --> no3 + co2	p_k_ONOO_CO22·[onoo][co2]
75	CO3r_O2S	cell	co3r + o2s + h --> hco3 + o2	p_k_CO3r_O2S·[co3r][o2s]
76	CO3r_NO	cell	co3r + no + oh --> hco3 + no2	p_k_CO3r_NO·[co3r][no]
77	TYR_CO3r	cell	co3r + tyr --> hco3 + tyrrad	p_k_TYR_CO3r·[co3r][tyr]
78	TYR_NO2r	cell	no2r + tyr --> no2 + tyrrad	p_k_TYR_NO2r·[no2r][tyr]
79	TYRr_NO	cell	tyrrad + no --> tyrno	p_k_TYRr_NO·[tyrrad][no]
80	TYRNOdiss	cell	tyrno --> tyrrad + no	p_k_TYRNOdiss·[tyrno]
81	TYRr_TYRr	cell	(2) tyrrad --> dityr	p_k_TYRr_TYRr·[tyrrad][tyrrad]
82	TYRr_NO2r	cell	no2r + tyrrad --> tyrno2	p_k_TYRr_NO2r·[no2r][tyrrad]
83	TRP_OHr	cell	trp + ohr --> trpoh	p_k_TRP_OHr·[trp][ohr]
84	CYS_OHr	cell	cys + ohr --> cysr + {h2o}	p_k_CYS_OHr·[cys][ohr]
85	NO2_OHr	cell	ohr + no2 --> no2r + oh	p_k_NO2_OHr·[ohr][no2]
86	CO3_OHr	cell	ohr + co3 --> co3r + oh	p_k_CO3_OHr·[ohr][co3]
87	HCO3_OHr	cell	ohr + hco3 --> h2o + co3r	p_k_HCO3_OHr·[ohr][hco3]
88	TRP_CO3r	cell	trp + co3r --> hco3 + trpr	p_k_TRP_CO3r·[trp][co3r]
89	CYS_CO3r	cell	cys + co3r --> cysr + hco3	p_k_CYS_CO3r·[cys][co3r]
90	TRP_NO2r	cell	trp + no2r --> no2 + trpr	p_k_TRP_NO2r·[trp][no2r]
91	CYS_NO2r	cell	cys + no2r --> no2 + cysr + h	p_k_CYS_NO2r·[cys][no2r]
92	TRX_GSSG	cell	trxrd + gssg --> trxox + (2) gsh	p_k_TRX_GSSG·[trxrd][gssg]
93	2Fe2S_NO	cell	(0.5) holo_protein_2fe2s + (2) no --> (0.5) protein_2fe2s_2dnic + s	p_k_NO_FeS·[no][no][holo_protein_2fe2s]
94	4Fe4S_NO	cell	(0.25) holo_protein_4fe4s + (2) no --> (0.25) protein_4fe4s_2rre + (0.75) s + (0.25) s2	p_k_NO_FeS·[no][no][holo_protein_4fe4s]
95	2Fe2SdnicDiss	cell	protein_2fe2s_2dnic + (4) cys --> apo_protein_2fe2s + (2) cys_dnic	p_k_DNICrem·[protein_2fe2s_2dnic][cys]
96	2Fe2SdnicAss	cell	apo_protein_2fe2s + (2) cys_dnic --> protein_2fe2s_2dnic + (4) cys	p_k_DNICbind·[apo_protein_2fe2s][cys_dnic]
97	4Fe4SrreDiss	cell	protein_4fe4s_2rre + (8) cys --> apo_protein_4fe4s + (4) cys_dnic + (4) h	p_k_DNICrem·[protein_4fe4s_2rre][cys]
98	4Fe4SrreAss	cell	apo_protein_4fe4s + (4) cys_dnic + (4) h --> protein_4fe4s_2rre + (8) cys	p_k_DNICbind·[apo_protein_4fe4s][cys_dnic]
99	DNICdeg	cell	cys_dnic + o2 + (2) h --> (2) cys + fe2 + (2) no2	p_k_DNICdeg·[cys_dnic][o2]
100	ISCUloadFe1	cell	(0.5) iscu_2s + (0.5) trxrd + fe2 --> (0.5) iscu_2fe2s + (0.5) trxox + (2) h	p_k_ISCUloadFe·[iscu_2s]
101	ISCUloadFe2	cell	(0.5) iscu_2fe2s_2s + (0.5) trxrd + fe2 --> (0.5) iscu_2fe2s_2fe2s + (0.5) trxox + (2) h	p_k_ISCUloadFe·[iscu_2fe2s_2s]
102	isc4Fe4Srep	cell	iscu_2fe2s_2fe2s + (2) fdxred + (4) h + apo_protein_4fe4s --> iscu + holo_protein_4fe4s + (2) fdxox	p_k_isc4Fe4Srep·[iscu_2fe2s_2fe2s][apo_protein_4fe4s]
103	dDADdeam	cell	ds_dad_2 + n2o3 --> ds_din + n2 + no2 + h	p_k_dNdeam·[ds_dad_2][n2o3]
104	dCYTdeam	cell	ds_dcyt + n2o3 --> ds_duri + n2 + no2 + h	p_k_dNdeam·[ds_dcyt][n2o3]
105	dGSNdeam	cell	ds_dgsn + n2o3 --> ds_dxtsn + n2 + no2 + h	p_k_dNdeam·[ds_dgsn][n2o3]
106	HMP1	cell	hmpFe3 + nadh + h --> hmpFe3h2 + nad	p_HMP_kh·[hmpFe3][nadh]
107	HMP2	cell	hmpFe3 + nadph + h --> hmpFe3h2 + nadp	p_HMP_kh_nadph·[hmpFe3][nadph]
108	HMP3	cell	hmpFe3h2 --> hmpFe2h + h	p_HMP_kET·[hmpFe3h2]
109	HMP4	cell	hmpFe2h + o2 --> hmpFe2h_o2	p_HMP_ko2·[hmpFe2h][o2]
110	HMP5	cell	hmpFe2h_o2 --> hmpFe2h + o2	p_HMP_koff_o2·[hmpFe2h_o2]
111	HMP6	cell	hmpFe2h_o2 + no --> hmpFe3h_onoo	p_HMP_kox·[hmpFe2h_o2][no]
112	HMP7	cell	hmpFe3h_onoo --> hmpFe3h + no3	p_HMP_kP·[hmpFe3h_onoo]
113	HMP8	cell	hmpFe3h --> hmpFe2 + h	p_HMP_kET·[hmpFe3h]
114	HMP9	cell	hmpFe2 + o2 --> hmpFe2_o2	p_HMP_ko2·[hmpFe2][o2]
115	HMP10	cell	hmpFe2_o2 --> hmpFe2 + o2	p_HMP_koff_o2·[hmpFe2_o2]
116	HMP11	cell	hmpFe2_o2 + no --> hmpFe3_onoo	p_HMP_kox·[hmpFe2_o2][no]
117	HMP12	cell	hmpFe3_onoo --> hmpFe3 + no3	p_HMP_kP·[hmpFe3_onoo]
118	HMP13	cell	hmpFe2h + no --> hmpFe2h_no	p_HMP_kon_no·[hmpFe2h][no]
119	HMP14	cell	hmpFe2h_no --> hmpFe2h + no	p_HMP_koff_no·[hmpFe2h_no]
120	HMP15	cell	hmpFe2h_no --> hmpFe3h + noan	p_HMP_kred_no·[hmpFe2h_no]
121	HMP16	cell	hmpFe2 + no --> hmpFe2_no	p_HMP_kon_no·[hmpFe2][no]
122	HMP17	cell	hmpFe2_no --> hmpFe2 + no	p_HMP_koff_no·[hmpFe2_no]
123	HMP18	cell	hmpFe2_no --> hmpFe3 + noan	p_HMP_kred_no·[hmpFe2_no]
124	HMP19	cell	hmpFe2 + nadh + h --> hmpFe2h2 + nad	p_HMP_kh·[hmpFe2][nadh]
125	HMP20	cell	hmpFe2 + nadph + h --> hmpFe2h2 + nadp	p_HMP_kh_nadph·[hmpFe2][nadph]
126	HMP21	cell	hmpFe2h2 + no --> hmpFe2h2_no	p_HMP_kon_no·[hmpFe2h2][no]
127	HMP22	cell	hmpFe2h2_no --> hmpFe2h2 + no	p_HMP_koff_no·[hmpFe2h2_no]
128	HMP23	cell	hmpFe2h2_no --> hmpFe3h2 + noan	p_HMP_kred_no·[hmpFe2h2_no]
129	HMP24	cell	hmpFe2h2 + o2 --> hmpFe2h2_o2	p_HMP_ko2·[hmpFe2h2][o2]
130	HMP25	cell	hmpFe2h2_o2 --> hmpFe2h2 + o2	p_HMP_koff_o2·[hmpFe2h2_o2]
131	HMP26	cell	hmpFe2_o2 + nadh + h --> hmpFe2h2_o2 + nad	p_HMP_kh·[hmpFe2_o2][nadh]
132	HMP27	cell	hmpFe2_o2 + nadph + h --> hmpFe2h2_o2 + nadp	p_HMP_kh_nadph·[hmpFe2_o2][nadph]
133	HMP28	cell	hmpFe2h2_o2 + no --> hmpFe3h2_onoo	p_HMP_kox·[hmpFe2h2_o2][no]
134	HMP29	cell	hmpFe3h2_onoo --> hmpFe2h + no3 + h	p_HMP_kP·[hmpFe3h2_onoo]
135	SOD	cell	(2) h + (2) o2s --> o2 + h2o2	p_SOD_k·[sod][o2s]
136	EX_NOdonor	media	ex_nonoate --> (2) no	p_k_nonoate·[ex_nonoate]
137	EX_NOout	all	no -->	p_kLa_no·[no]
138	O2Sgen	cell	--> o2s	p_O2Sgen·[o2]
139	hmpFe2_deg	cell	hmpFe2 -->	p_Hmp_kdeg·[hmpFe2]
140	hmpFe2h_deg	cell	hmpFe2h -->	p_Hmp_kdeg·[hmpFe2h]
141	hmpFe2h2_deg	cell	hmpFe2h2 -->	p_Hmp_kdeg·[hmpFe2h2]
142	hmpFe3_deg	cell	hmpFe3 -->	p_Hmp_kdeg·[hmpFe3]
143	hmpFe3h_deg	cell	hmpFe3h -->	p_Hmp_kdeg·[hmpFe3h]
144	hmpFe3h2_deg	cell	hmpFe3h2 -->	p_Hmp_kdeg·[hmpFe3h2]
145	hmpFe2_o2_deg	cell	hmpFe2_o2 --> o2	p_Hmp_kdeg·[hmpFe2_o2]
146	hmpFe2h_o2_deg	cell	hmpFe2h_o2 --> o2	p_Hmp_kdeg·[hmpFe2h_o2]
147	hmpFe2h2_o2_deg	cell	hmpFe2h2_o2 --> o2	p_Hmp_kdeg·[hmpFe2h2_o2]
148	hmpFe2_no_deg	cell	hmpFe2_no --> no	p_Hmp_kdeg·[hmpFe2_no]
149	hmpFe2h_no_deg	cell	hmpFe2h_no --> no	p_Hmp_kdeg·[hmpFe2h_no]
150	hmpFe2h2_no_deg	cell	hmpFe2h2_no --> no	p_Hmp_kdeg·[hmpFe2h2_no]
151	hmpFe3_onoo_deg	cell	hmpFe3_onoo --> o2 + no	p_Hmp_kdeg·[hmpFe3_onoo]
152	hmpFe3h_onoo_deg	cell	hmpFe3h_onoo --> o2 + no	p_Hmp_kdeg·[hmpFe3h_onoo]
153	hmpFe3h2_onoo_deg	cell	hmpFe3h2_onoo --> o2 + no	p_Hmp_kdeg·[hmpFe3h2_onoo]
154	norVox_o2	cell	NorVox + o2 -->	p_norVo2_kox·[NorVox][o2]
155	norVred_o2	cell	NorVred + o2 -->	p_norVo2_kox·[NorVred][o2]
156	norVoxdeg	cell	NorVox -->	p_NorV_kdeg·[NorVox]
157	norVreddeg	cell	NorVred -->	p_NorV_kdeg·[NorVred]
158	NRFAdeg	cell	NrfA -->	p_NrfA_kdeg·[NrfA]
159	RNA_hmp_deg	cell	mRNA_hmp -->	p_RNA_hmp_kdeg·[mRNA_hmp]
160	RNA_norV_deg	cell	mRNA_norV -->	p_RNA_norV_kdeg·[mRNA_norV]
161	RNA_nrfA_deg	cell	mRNA_nrfA -->	p_RNA_nrfA_kdeg·[mRNA_nrfA]
162	ISCUloadS1	cell	(0.5) iscu + cys --> (0.5) iscu_2s + ala + h	[iscs]·[cys]·[iscu]·p_ISCUloadS_kcat/([cys]·[iscu] + p_ISCUloadS_Km_cys·[iscu] + p_ISCUloadS_Km_iscu·[cys])
163	ISCUloadS2	cell	(0.5) iscu_2fe2s + cys --> (0.5) iscu_2fe2s_2s + ala + h	[iscs]·[cys]·[iscu_2fe2s]·p_ISCUloadS_kcat/([cys]·[iscu_2fe2s] + p_ISCUloadS_Km_cys·[iscu_2fe2s] + p_ISCUloadS_Km_iscu·[cys])
164	isc2Fe2Srep1	cell	iscu_2fe2s + apo_protein_2fe2s + atp + h2o --> iscu + holo_protein_2fe2s + adp + pi + h	[iscu_2fe2s]·[apo_protein_2fe2s]·p_isc2Fe2Srep_kcat/(p_isc2Fe2Srep_Km_apo_protein_2fe2s + [apo_protein_2fe2s])
165	isc2Fe2Srep2	cell	iscu_2fe2s_2fe2s + apo_protein_2fe2s + atp + h2o --> iscu_2fe2s + holo_protein_2fe2s + adp + pi + h	[iscu_2fe2s_2fe2s]·[apo_protein_2fe2s]·p_isc2Fe2Srep_kcat/(p_isc2Fe2Srep_Km_apo_protein_2fe2s + [apo_protein_2fe2s])
166	dXTSNbe	cell	ds_dxtsn + h2o --> ds_APg + xan	[alka]·[ds_dxtsn]·p_dXTSNbe_kcat/(p_dXTSNbe_Km_ds_dxtsn + [ds_dxtsn])
167	dINbe	cell	ds_din + h2o --> ds_APa + hxan	[alka]·[ds_din]·p_dINbe_kcat/(p_dINbe_Km_ds_din+ [ds_din])
168	dURIbe	cell	ds_duri + h2o --> ds_APc + ura	[ung]·[ds_duri]·p_dURIbe_kcat/(p_dURIbe_Km_ds_duri + [ds_duri])
169	APgrem	cell	ds_APg + (2) h2o --> ds_gap_g + (2) h + dr5p	[xth]·[ds_APg]·p_APrem_kcat/(p_APrem_Km_ds_AP + [ds_APg])
170	AParem	cell	ds_APa + (2) h2o --> ds_gap_a + (2) h + dr5p	[xth]·[ds_APa]·p_APrem_kcat/(p_APrem_Km_ds_AP + [ds_APa])
171	APcrem	cell	ds_APc + (2) h2o --> ds_gap_c + (2) h + dr5p	[xth]·[ds_APc]·p_APrem_kcat/(p_APrem_Km_ds_AP + [ds_APc])
172	dGSNpol	cell	ds_gap_g + dgtp --> ds_dgsn_nick + ppi	p_DNApol_kcat·[dnapol]·[dgtp]·[ds_gap_g]/(p_DNApol_KiDNA·p_dGSNpol_KdGTP + p_DNApol_KDNA·[dgtp] + p_dGSNpol_KdGTP·[ds_gap_g]·(1+p_DNApol_KiDNA/p_DNApol_KiDNAp) + [ds_gap_g]*[dgtp]·(1+p_DNApol_KDNA/p_DNApol_KiDNAp))
173	dDADpol	cell	ds_gap_a + datp --> ds_dad_2_nick + ppi	p_DNApol_kcat·[dnapol]·[datp]·[ds_gap_a]/(p_DNApol_KiDNA·p_dDADpol_KdATP + p_DNApol_KDNA·[datp] + p_dDADpol_KdATP·[ds_gap_a]·(1+p_DNApol_KiDNA/p_DNApol_KiDNAp) + [ds_gap_a]·[datp]·(1+p_DNApol_KDNA/p_DNApol_KiDNAp))
174	dCYTpol	cell	ds_gap_c + dctp --> ds_dcyt_nick + ppi	p_DNApol_kcat·[dnapol]·[dctp]·[ds_gap_c]/(p_DNApol_KiDNA·p_dCYTpol_KdCTP + p_DNApol_KDNA·[dctp] + p_dCYTpol_KdCTP·[ds_gap_c]·(1+p_DNApol_KiDNA/p_DNApol_KiDNAp) + [ds_gap_c]·[dctp]·(1+p_DNApol_KDNA/p_DNApol_KiDNAp))
175	dGSNlig	cell	ds_dgsn_nick + nad --> ds_dgsn + amp + nmn + h	[dnalig]·[ds_dgsn_nick]·[nad]·p_DNAlig_kcat/([ds_dgsn_nick]·[nad] + p_DNAlig_Km_nad·[ds_dgsn_nick] + p_DNAlig_Km_nick·[nad])
176	dDADlig	cell	ds_dad_2_nick + nad --> ds_dad_2 + amp + nmn + h	[dnalig]·[ds_dad_2_nick]·[nad]·p_DNAlig_kcat/([ds_dad_2_nick]·[nad] + p_DNAlig_Km_nad·[ds_dad_2_nick] + p_DNAlig_Km_nick·[nad])
177	dCYTlig	cell	ds_dcyt_nick + nad --> ds_dcyt + amp + nmn + h	[dnalig]·[ds_dcyt_nick]·[nad]·p_DNAlig_kcat/([ds_dcyt_nick]·[nad] + p_DNAlig_Km_nad·[ds_dcyt_nick] + p_DNAlig_Km_nick·[nad])
178	GSFDH	cell	gsno + (2) nadh + (2) h + gsh --> gssg + nh3 + h2o + (2) nad	p_GSFDH_kcat·[gsfdh]·[gsno]/([gsno] + p_GSFDH_Km_gsno)
179	GOR	cell	gssg + h + nadph --> (2) gsh + nadp	[gor]·(p_GOR_kcat·[gssg]*[nadph] + p_GOR_V2·[gssg]^2·[nadph]) / ( p_GOR_Km_nadph·[gssg] + p_GOR_Km_gssg·[nadph] + [gssg]·[nadph] + p_GOR_K3·[gssg]^2 + p_GOR_K4·[gssg]^2·[nadph] )
180	TRXR	cell	trxox + nadph + h --> trxrd + nadp	p_TRXR_kcat·[trxR]*[trxox]·[nadph]/([trxox]·[nadph] + p_TRXR_Km_nadph·[trxox] + p_TRXR_Km_trxox·[nadph])
181	TRX_GSNO	cell	trxrd + gsno --> trxox + hno + gsh	p_TRX_GSNO_kcat·[trxrd]·[gsno]/(p_TRX_GSNO_Km_gsno + [gsno])
182	EX_O2air	all	o2_air --> o2	p_kLa_o2·([o2_air]-[o2])
183	CYTbo_resp	cell	o2 + (2) q8h2 --> (2) h2o + (2) q8	p_CYTbo_kcat_o2·[cytbo]·[q8h2]^2·[o2]/(p_CYTbo_Kiq1Kmq2·[o2] + p_CYTbo_Km_q8h2·[q8h2]·[o2] + p_CYTbo_Km_o2·[q8h2]^2 + [q8h2]^2·[o2])
184	CYTbd_resp	cell	o2 + (2) q8h2 --> (2) h2o + (2) q8	p_CYTbd_kcat_o2·[cytbd]·[q8h2]^2·[o2]/(p_CYTbd_Kiq1Kmq2·[o2] + p_CYTbd_Km_q8h2·[q8h2]·[o2] + p_CYTbd_Km_o2·[q8h2]^2 + [q8h2]^2·[o2])
185	CYTbo_NO	cell	no + cytbo --> cytbo_no	p_CYTbo_kon_no·[no]·[cytbo]/(1 + [o2]/p_CYTbo_Km_o2) - p_CYTbo_koff_no·[cytbo_no]
186	CYTbd_NO	cell	no + cytbd --> cytbd_no	p_CYTbd_kon_no·[no]·[cytbd]/(1 + [o2]/p_CYTbd_Km_o2) - p_CYTbd_koff_no·[cytbd_no]
187	NDH1	cell	nadh + q8 + h --> nad + q8h2	(([holo_protein_2fe2s] + [holo_protein_4fe4s])/([holo_protein_2fe2s] + [holo_protein_4fe4s] + [protein_2fe2s_2dnic] + [protein_4fe4s_2rre] + [apo_protein_2fe2s] + [apo_protein_4fe4s]))·p_NDH1_kcat·[NDH1]·[q8]·[nadh]/(p_NDH1_Kd_Q·[p_NDH1_Km_nadh] + [q8]·[nadh] + p_NDH1_Km_nadh·[q8] +p_NDH1_Km_q8·[nadh])
188	NDH2	cell	nadh + q8 + h --> nad + q8h2	p_NDH2_kcat·[NDH2]·[q8]·[nadh]/(p_NDH2_Kd_Q·p_NDH2_Km_nadh + [q8]·[nadh] + p_NDH2_Km_nadh·[q8] +p_NDH2_Km_q8·[nadh])
189	NORVred	cell	NorVox + nadh --> NorVred + nad + h	p_NORVred_k·[NorVox]·[nadh]/(1+[no]/p_NORVred_Ki_no)
190	NORVno	cell	NorVred + (2) no + (2) h --> NorVox + n2o + h2o	p_NORVno_kcat·[NorVred]·[no]/(p_NORVno_Km_no + [no])
191	NRFAno	cell	no + (6) h + (2.5) nadh --> nh4 + h2o + (2.5) nad + (2.5) h	p_NRFAno_kcat·[NrfA]·[no]/([no]+p_NRFAno_Km_no)
192	HMP_transcr	cell	--> mRNA_hmp	p_HMPtranscr_kbasal + [no]/([no] + p_HMPtranscr_Kno)·(p_HMPtranscr_kmax-p_HMPtranscr_kbasal)
193	NORV_transcr	cell	--> mRNA_norV	p_NORVtranscr_kbasal + [no]/([no] + p_NORVtranscr_Kno)·(p_NORVtranscr_kmax-p_NORVtranscr_kbasal)
194	NRFA_transcr	cell	--> mRNA_nrfA	p_NRFAtranscr_kmax·p_NRFAtranscr_Ko2·[no2]/(p_NRFAtranscr_Kno2·p_NRFAtranscr_Ko2+p_NRFAtranscr_Ko2·[no2]+p_NRFAtranscr_Kno2·[o2]+[no2]·[o2])
195	HMP_translate	cell	--> hmpFe3	p_HMPtranslate_k·(1+p_translate_u·([cytbd]+[cytbo])/(p_K_u+[cytbd]+[cytbo]))·[mRNA_hmp]
196	NORV_translate	cell	--> NorVox	p_NORVtranslate_k·(1+p_translate_u·([cytbd]+[cytbo])/(p_K_u+[cytbd]+[cytbo]))·[mRNA_norV]
197	NRFA_translate	cell	--> NrfA	p_NRFAtranslate_k·(1+p_translate_u·([cytbd]+[cytbo])/(p_K_u+[cytbd]+[cytbo]))·[mRNA_nrfA]
198	CYTbo_CN	cell	cn + cytbo --> cytbo_cn	p_CYTbo_kon_cn·[cn]·[cytbo] - p_CYTbo_koff_cn·[cytbo_cn]
199	CYTbd_CN	cell	cn + cytbd --> cytbd_cn	p_CYTbd_kon_cn·[cn]·[cytbd] - p_CYTbd_koff_cn·[cytbd_cn]
200	Cell_Growth	all	--> OD	[OD]·(p_u_max·([cytbd]+[cytbo])/(p_K_u+[cytbd]+[cytbo]))
For more information on model reactions, refer to the original construction of the model [1], as well as subsequent studies [2], [3], [4].
Carbon dioxide mass transfer was incorporated into the model (equation 15) (refer to Supplementary Methods).
A growth dependent term, p_translate_u·([cytbd]+[cytbo])/(p_K_u+[cytbd]+[cytbo]) was incorporated into protein translation (equation 195, 196, and 197) (refer to Materials and Methods).
Cyanide binding to cytochrome bo and cytochrome bd was modeled as reversible non-competitive inhibition (equation 198 and 199) [5].
Cellular growth was modeled as a 1st order hill-type equation (equation 200) (for more information refer to Materials and Methods).
References
1	Robinson, J. L., and Brynildsen, M. P. (2013). A Kinetic Platform to Determine the Fate of Nitric Oxide in Escherichia coli. PLoS Comput. Biol. 9, e1003049.
2	Robinson, J. L., Miller, R. V., and Brynildsen, M. P. (2014b). Model-driven identification of dosing regimens that maximize the antimicrobial activity of nitric oxide. Metab. Eng. Commun. 1, 12–18.
3	Robinson, J. L., and Brynildsen, M. P. (2015). An ensemble-guided approach identifies ClpP as a major regulator of transcript levels in nitric oxide-stressed Escherichia coli. Metab. Eng. 31, 22–34.
4	Robinson, J. L., and Brynildsen, M. P. (2016b). Discovery and dissection of metabolic oscillations in the microaerobic nitric oxide response network of Escherichia coli. Proc. Natl. Acad. Sci. 113, E1757–E1766.
5	Cooper, C. E., & Brown, G. C. (2008). The inhibition of mitochondrial cytochrome oxidase by the gases carbon monoxide, nitric oxide, hydrogen cyanide and hydrogen sulfide: chemical mechanism and physiological significance. J. Bioenerg. Biomembr. 40(5), 533–539.
