# Supplementary material for: Quantitative Modeling Extends the Antibacterial Activity of Nitric Oxide
Source: Front Physiol. 2020 Apr 17;11:330. doi: 10.3389/fphys.2020.00330 (PMC7181900; doi:10.3389/fphys.2020.00330)
Supplement: Supplementary file 2 [file Table_2.XLSX]

## Sheet: Sheet1
Parameter	Parameter Value	Units	References/Notes
p_k_NO_O2	*	µM−2hr−1	Refer to Table S4
p_k_NO_NO2r	3960000	µM−1hr−1	[1]
p_k_N2O3diss	291600000	hr−1	[1]
p_k_N2O3_H2O	75600000	hr−1	[2]
p_k_NO2r_NO2r	1620000	µM−1hr−1	[2]
p_k_N2O4diss	24840000	hr−1	[2]
p_k_N2O4_H2O	3600000	hr−1	[2]
p_k_NO_O2S	36000000	µM−1hr−1	[2]
p_k_NO2r_O2S	16200000	µM−1hr−1	[3]
p_k_O2NOOdiss	2520	hr−1	[3]
p_k_NO_OHr	3600000	µM−1hr−1	[2],[4]
p_k_ONOOprot	9.04279e+06	hr−1	[3]
p_k_ONOOHdeprot	5.70562e+07	hr−1	[3]
p_k_ONOOHdiss1	2520	hr−1	[3]
p_k_ONOOHdiss2	1080	hr−1	[3]
p_k_ONOO_OHr	17280000	µM−1hr−1	[2]
p_k_O2S_OHr	36000000	µM−1hr−1	[2]
p_k_HNO_prot	432000	hr−1	[5]
p_k_HNO_deprot	70.2261	hr−1	[4],[5]
p_k_HNO_HNO	28800	µM−1hr−1	[4].[5]
p_k_HNO_NO	21600	µM−1hr−1	[5]
p_k_N2O2rdecomp	28800000000	hr−1	[5]
p_k_N2O2r_NO	14400	µM−1hr−1	[6]
p_k_N3O3decomp	1188000	hr−1	[6]
p_k_HNO_NADH	39.6	µM−1hr−1	[7]
p_k_HNO_NADPH	46.8	µM−1hr−1	[7]
p_k_HNO_NH2OH	14.4	µM−1hr−1	[7]
p_k_CO2hyd	108	hr−1	[8]
p_k_H2CO3dehyd	72000	hr−1	[8]
p_k_H2CO3_OH	36000000000	hr−1	[9]
p_k_HCO3hyd	4518000	hr−1	[9]
p_k_GSan_prot	9.04279e+06	hr−1	[3]
p_k_GSH_deprot	227145	hr−1	[3]
p_k_GSH_NO2r	72000	µM−1hr−1	[2]
p_k_GSan_NO2r	864000	µM−1hr−1	[3]
p_k_GSH_N2O3	237600	µM−1hr−1	[2]
p_k_GSHr_NO	100800	µM−1hr−1	[1]
p_k_GSHr_GSHr	2700000	µM−1hr−1	[2]
p_k_GSHr_O2	7200000	µM−1hr−1	[2]
p_k_GSOOdiss	2232000000	hr−1	[2]
p_k_GSr_GS	2160000	µM−1hr−1	[2]
p_k_GSSGrdiss	576000000	hr−1	[2]
p_k_GSSGr_O2	18000000	µM−1hr−1	[1]
p_k_GSHr_GSNO	6120000	µM−1hr−1	[2]
p_k_GSNO_O2S	2.16	µM−2hr−1	[10]
p_k_GSOO_GSNO	1368000	µM−1hr−1	[2]
p_k_GSNO_GSH	2.52e-05	µM−1hr−1	[4],[11],[12]
p_k_GSNO_CYS	0.2574	µM−1hr−1	[4],[13]
p_k_CYSNO_GSH	0.3168	µM−1hr−1	[4],[13]
p_k_GSOO_NO2r	3600000	µM−1hr−1	[2]
p_k_GSOONO2diss	2700	hr−1	[2]
p_k_GSOO_GSH	7200	µM−1hr−1	[2]
p_k_GSH_HNO	2160	µM−1hr−1	[7],[11]
p_k_GSH_GSNHOH	3600000	µM−1hr−1	[4],[11]
p_k_ONOO_GSH	2.376	µM−1hr−1	[2]
p_k_ONOOH_GSH	4.86	µM−1hr−1	[3]
p_k_GSOH_GSH	2.592	µM−1hr−1	[2]
p_k_GSH_OHr	50400000	µM−1hr−1	[2]
p_k_GSH_CO3r	19080	µM−1hr−1	[2]
p_k_GSan_CO3r	2556000	µM−1hr−1	[3]
p_k_GSH_O2S	0.72	µM−1hr−1	[2]
p_k_TYRr_GSH	1260	µM−1hr−1	[2]
p_k_TYR_GSHr	1260	µM−1hr−1	[2]
p_k_GSO_GSH	360	µM−1hr−1	[2]
p_k_ONOO_CO21	36	µM−1hr−1	[2]
p_k_ONOO_CO22	72	µM−1hr−1	[2]
p_k_CO3r_O2S	1440000	µM−1hr−1	[2]
p_k_CO3r_NO	12600000	µM−1hr−1	[2]
p_k_TYR_CO3r	162000	µM−1hr−1	[2]
p_k_TYR_NO2r	1152	µM−1hr−1	[2]
p_k_TYRr_NO	3600000	µM−1hr−1	[2]
p_k_TYRNOdiss	3600000	hr−1	[2]
p_k_TYRr_TYRr	144000	µM−1hr−1	[2]
p_k_TYRr_NO2r	4680000	µM−1hr−1	[2]
p_k_TRP_OHr	46800000	µM−1hr−1	[2]
p_k_CYS_OHr	169200000	µM−1hr−1	[2]
p_k_NO2_OHr	19080000	µM−1hr−1	[2]
p_k_CO3_OHr	1080000	µM−1hr−1	[2]
p_k_HCO3_OHr	30600	µM−1hr−1	[2]
p_k_TRP_CO3r	2520000	µM−1hr−1	[2]
p_k_CYS_CO3r	165600	µM−1hr−1	[2]
p_k_TRP_NO2r	3600	µM−1hr−1	[2]
p_k_CYS_NO2r	180000	µM−1hr−1	[2]
p_k_TRX_GSSG	0.36	µM−1hr−1	[14]
p_k_NO_FeS	0.0252	µM−2hr−1	[15]
p_k_DNICrem	0.055249	µM−1hr−1	[15]
p_k_DNICbind	0.055249	µM−1hr−1	[15]
p_k_DNICdeg	0.0449609	µM−1hr−1	[15]
p_k_ISCUloadFe	7.62	hr−1	[15]
p_k_isc4Fe4Srep	0.66	µM−1hr−1	[15]
p_k_dNdeam	432	µM−1hr−1	[15]
p_HMP_kh	252000	µM−1hr−1	[16]
p_HMP_kh_nadph	6700	µM−1hr−1	[4],[16]
p_HMP_kET	540000	hr−1	[16]
p_HMP_ko2	27000	µM−1hr−1	[16]
p_HMP_koff_o2	1584	hr−1	[16]
p_HMP_kox	*	µM−1hr−1	Refer to Table S6
p_HMP_kP	720000	hr−1	[16]
p_HMP_kon_no	*	µM−1hr−1	Refer to Table S6
p_HMP_koff_no	0.72	hr−1	[16]
p_HMP_kred_no	*	hr−1	Refer to Table S6
p_SOD_k	7200000	µM−1hr−1	[4],[17]
p_k_nonoate	*	hr−1	Refer to Table S4
p_kLa_no	*	hr−1	Refer to Table S4
p_O2Sgen	49.7143	µM·hr−1	Continous formation of O2•− within E. coli (in minimal medium) [18]
p_Hmp_kdeg	*	hr−1	Refer to Table S6
p_norVo2_kox	*	µM−1hr−1	Refer to Table S6
p_NorV_kdeg	*	hr−1	Refer to Table S6
p_NrfA_kdeg	0.1008	hr−1	[15]
p_RNA_hmp_kdeg	*	hr−1	Refer to Table S6
p_RNA_norV_kdeg	*	hr−1	Refer to Table S6
p_RNA_nrfA_kdeg	39.1309	hr−1	[15]
p_u_max	*	hr−1	Refer to Table S5
p_ISCUloadS_kcat	510	hr−1	[19]
p_ISCUloadS_Km_cys	2.7	µM	[15]
p_ISCUloadS_Km_iscu	2.58958	µM	[15]
p_isc2Fe2Srep_kcat	12.6	hr−1	[15]
p_isc2Fe2Srep_Km_apo_protein_2fe2s	27	µM	[15]
p_dXTSNbe_kcat	1.44	hr−1	[20]
p_dXTSNbe_Km_ds_dxtsn	0.053	µM	[15]
p_dINbe_kcat	4.5	hr−1	[21]
p_dINbe_Km_ds_din	0.042	µM	[15]
p_dURIbe_kcat	1800	hr−1	[22]]
p_dURIbe_Km_ds_duri	0.278	µM	[15]
p_APrem_kcat	816	hr−1	[23]
p_APrem_Km_ds_AP	0.016	µM	[23]
p_DNApol_kcat	50400	hr−1	[24]
p_DNApol_KDNA	0.0054	µM	[24]
p_DNApol_KiDNA	0.0081	µM	[24]
p_DNApol_KiDNAp	0.022	µM	[24]
p_dGSNpol_KdGTP	1.3	µM	[25]
p_dDADpol_KdATP	3.7	µM	[25]
p_dCYTpol_KdCTP	2.1	µM	[25]
p_DNAlig_kcat	84	hr−1	[26]
p_DNAlig_Km_nick	0.05	µM	[26]
p_DNAlig_Km_nad	7	µM	[26]
p_GSFDH_kcat	11.304	hr−1	[27]
p_GSFDH_Km_gsno	737	µM	[27]
p_GOR_kcat	960000	hr−1	[28]
p_GOR_Km_nadph	22	µM	[28]
p_GOR_Km_gssg	97	µM	[28]
p_GOR_V2	2358	µM−1hr−1	[29]
p_GOR_K3	0.022		[29]
p_GOR_K4	0.0039	µM−1	[29]
p_TRXR_kcat	148500	hr−1	[30]
p_TRXR_Km_nadph	4.6	µM	[30]
p_TRXR_Km_trxox	1.7	µM	[30]
p_TRX_GSNO_kcat	72	hr−1	[31]
p_TRX_GSNO_Km_gsno	10	µM	[31]
p_kLa_o2	*	hr−1	Refer to Supplementary Methods
p_CYTbo_kcat_o2	*	hr−1	Refer to Table S5
p_CYTbo_Kiq1Kmq2	213	µM2	[32],[33]
p_CYTbo_Km_q8h2	53	µM	[34]
p_CYTbo_Km_o2	*	µM	Refer to Table S5
p_CYTbd_kcat_o2	*	hr−1	Refer to Table S5
p_CYTbd_Kiq1Kmq2	213	µM2	[33]
p_CYTbd_Km_q8h2	42	µM	[33]
p_CYTbd_Km_o2	*	µM	Refer to Table S5
p_CYTbo_kon_no	*	µM−1hr−1	Refer to Table S5
p_CYTbo_koff_no	108	hr−1	[35]
p_CYTbd_kon_no	*	µM−1hr−1	Refer to Table S5
p_CYTbd_koff_no	586.8	hr−1	[35]
p_NDH1_kcat	*	hr−1	Refer to Table S5
p_NDH1_Kd_Q	30	µM	[36]
p_NDH1_Km_nadh	7.2	µM	[32],[37]
p_NDH1_Km_q8	30	µM	[37]
p_NDH2_kcat	*	hr−1	Refer to Table S5
p_NDH2_Kd_Q	5.9	µM	[38]
p_NDH2_Km_nadh	57	µM	[32],[39]
p_NDH2_Km_q8	5.9	µM	[39]
p_NORVred_k	19800	µM−1hr−1	[40]
p_NORVred_Ki_no	13.5	µM	[41]
p_NORVno_kcat	26820	hr−1	[42]
p_NORVno_Km_no	*	µM	Refer to Table S6
p_NRFAno_kcat	1404000	hr−1	[43]
p_NRFAno_Km_no	300	µM	[44]
p_HMPtranscr_kbasal	**	µM·hr−1	Refer to Supplementary Methods
p_HMPtranscr_kmax	*	µM·hr−1	Refer to Table S6
p_HMPtranscr_Kno	*	µM	Refer to Table S6
p_NORVtranscr_kbasal	0	µM·hr−1	[15]
p_NORVtranscr_kmax	*	µM·hr−1	Refer to Table S6
p_NORVtranscr_Kno	*	µM	Refer to Table S6
p_NRFAtranscr_kmax	1.16378	µM·hr−1	[15]
p_NRFAtranscr_Kno2	601.317	µM	[15]
p_NRFAtranscr_Ko2	3.69535e-05	µM	[15]
p_HMPtranslate_k	*	hr−1	Refer to Table S6
p_NORVtranslate_k	*	hr−1	Refer to Table S6
p_NRFAtranslate_k	0	hr−1	[15]
p_K_u	*		Refer to Table S5
p_CYTbo_kon_cn	*	µM−1hr−1	Refer to Table S5
p_CYTbo_koff_cn	*	hr−1	Refer to Table S5
p_CYTbd_kon_cn	*	µM−1hr−1	Refer to Table S5
p_CYTbd_koff_cn	*	hr−1	Refer to Table S5
p_kla_co2	*	hr−1	Refer to Supplementary Methods
p_translate_u	*		Refer to Table S6
References
1	Keszler A, Zhang Y, Hogg N (2010) Reaction between nitric oxide, glutathione, and oxygen in the presence and absence of protein: How are S-nitrosothiols formed? Free Radic Biol Med 48: 55-64.
2	Lim CH, Dedon PC, Deen WA (2008) Kinetic Analysis of Intracellular Concentrations of Reactive Nitrogen Species. Chem Res Toxicol 21: 2134-2147.
3	Kirsch M, Lehnig M, Korth HG, Sustmann R, de Groot H (2001) Inhibition of Peroxynitrite-Induced Nitration of Tyrosine by Glutathione in the Presence of Carbon Dioxide through both Radical Repair and Peroxynitrate Formation. Chemistry 7: 3313-3320.
4	Robinson JL, Brynildsen MP (2013) A kinetic platform to determine the fate of nitric oxide in Escherichia coli. PLoS Comput Biol 9(5):e1003049.
5	Shafirovich V, Lymar SV (2002) Nitroxyl and its anion in aqueous solutions: Spin states, protic equilibria, and reactivities toward oxygen and nitric oxide. Proc Natl Acad Sci U S A 99: 7340-7345.
6	Miranda KM (2005) The chemistry of nitroxyl (HNO) and implications in biology. Coord Chem Rev 249: 433-455.
7	Jackson MI, Han TH, Serbulea L, Dutton A, Ford E, et al. (2009) Kinetic feasibility of nitroxyl reduction by physiological reductants and biological implications. Free Radic Biol Med 47: 1130-1139.
8	Kern DM (1960) The Hydration of Carbon Dioxide. J Chem Educ 37: 14-23.
9	Pocker, Y., and Bjorkquist, D. W. (1977). Stopped-flow studies of carbon dioxide hydration and bicarbonate dehydration in water and water-d2. Acid-base and metal ion catalysis. J. Am. Chem. 99. 6537–6543.
10	Jourd'heuil D, Mai CT, Laroux FS, Wink DA, Grisham MB (1998) The Reaction of S-Nitrosoglutathione with Superoxide. Biochem Biophys Res Commun 244: 525-530.
11	Wong PS-Y, Hyun J, Fukuto JM, Shirota FN, DeMaster EG, et al. (1998) Reaction between S-Nitrosothiols and Thiols: Generation of Nitroxyl (HNO) and Subsequent Chemistry. Biochemistry 37: 5362-5371.
12	Singh SP, Wishnok JS, Keshive M, Deen WM, Tannenbaum SR (1996) The chemistry of the S-nitrosoglutathione/glutathione system. Proc Natl Acad Sci U S A 93: 14428-14433.
13	Meyer DJ, Kramer H, Ozer N, Coles B, Ketterer B (1994) Kinetics and equilibria of S-nitrosothiol-thiol exchange between glutathione, cysteine, penicillamines and serum albumin. FEBS Lett 345: 177-180.
14	Nikitovic D, Holmgren A (1996) S-nitrosoglutathione is cleaved by the thioredoxin system with liberation of glutathione and redox regulating nitric oxide. J Biol Chem 271: 19180-19185.
15	Robinson, J. L., and Brynildsen, M. P. (2016b). Discovery and dissection of metabolic oscillations in the microaerobic nitric oxide response network of Escherichia coli. Proc. Natl. Acad. Sci. 113, E1757–E1766.
16	Gardner AM, Martin LA, Gardner PR, Dou Y, Olson JS (2000) Steady-state and Transient Kinetics of Escherichia coli Nitric-oxide Dioxygenase (Flavohemoglobin): The B10 Tyrosine Hydroxyl is Essential for Dioxygen Binding and Catalysis. J Biol Chem 275: 12581-12589.
17	Falconi M, O'Neill P, Stroppolo ME, Desideri A (2002) Superoxide Dismutase Kinetics. Methods Enzymol 349: 38-49.
18	Imlay JA, Fridovich I (1991) Assay of Metabolic Superoxide Production in Escherichia coli. J Biol Chem 266: 6957-6965.
19	Urbina HD, Silberg JJ, Hoff KG, Vickery LE (2001) Transfer of sulfur from IscS to IscU during Fe/S cluster assembly. J Biol Chem 276(48):44521-44526.
20	Terato H, et al. (2002) Novel repair activities of AlkA (3-methyladenine DNA glycosylase II) and endonuclease VIII for xanthine and oxanine, guanine lesions induced by nitric oxide and nitrous acid. Nucleic Acids Res 30(22):4975-4984.
21	Zhao B, O'Brien PJ (2011) Kinetic mechanism for the excision of hypoxanthine by Escherichia coli AlkA and evidence for binding to DNA ends. Biochemistry 50(20):4350-4359.
22	Wong I, Lundquist AJ, Bernards AS, Mosbaugh DW (2002) Presteady-state analysis of a single catalytic turnover by Escherichia coli uracil-DNA glycosylase reveals a "pinch- pull-push" mechanism. J Biol Chem 277(22):19424-19432.
23	Faure V, Saparbaev M, Dumy P, Constant JF (2005) Action of multiple base excision repair enzymes on the 2'-deoxyribonolactone. Biochem Biophys Res Commun 328(4):1188-1195.
24	McClure WR, Jovin TM (1975) The steady state kinetic parameters and non-processivity of Escherichia coli deoxyribonucleic acid polymerase I. J Biol Chem 250(11):4073-4080.
25	Bertram JG, Oertell K, Petruska J, Goodman MF (2010) DNA polymerase fidelity: comparing direct competition of right and wrong dNTP substrates with steady state and pre-steady state kinetics. Biochemistry 49(1):20-28.
26	Lehman IR (1974) DNA ligase: structure, mechanism, and function. Science 186(4166):790-797.
27	Liu L, et al. (2001) A metabolic enzyme for S-nitrosothiol conserved from bacteria to humans. Nature 410(6827):490-494.
28	Scrutton NS, Deonarain MP, Berry A, Perham RN (1992) Cooperativity Induced by a Single Mutation at the Subunit Interface of a Dimeric Enzyme - Glutathione-Reductase. Science 258(5085):1140-1143.
29	Carlberg I, Mannervik B (1975) Purification and characterization of the flavoenzyme glutathione reductase from rat liver. J Biol Chem 250(14):5475-5480.
30	Mulrooney SB (1997) Application of a single-plasmid vector for mutagenesis and high- level expression of thioredoxin reductase and its use to examine flavin cofactor incorporation. Protein Expres Purif 9(3):372-378.
31	Sengupta R, et al. (2007) Thioredoxin catalyzes the denitrosation of low-molecular mass and protein S-nitrosothiols. Biochemistry 46(28):8472-8483.
32	Robinson JL, Miller RV, Brynildsen MP (2014) Model-driven identification of dosing regimens that maximize the antimicrobial activity of nitric oxide. Metab Eng Commun 1:12-18.
33	Junemann S, Butterworth PJ, Wrigglesworth JM (1995) A suggested mechanism for the catalytic cycle of cytochrome bd terminal oxidase based on kinetic analysis. Biochemistry 34(45):14861-14867.
34	Yap LL, et al. (2010) The quinone-binding sites of the cytochrome bo3 ubiquinol oxidase from Escherichia coli. Biochim Biophys Acta 1797(12):1924-1932.
35	Mason MG, et al. (2009) Cytochrome bd confers nitric oxide resistance to Escherichia coli. Nat Chem Biol 5(2):94-96.
36	Verkhovskaya ML, Belevich N, Euro L, Wikstrom M, Verkhovsky MI (2008) Real-time electron transfer in respiratory complex I. Proc Natl Acad Sci U S A 105(10):3763-3767
37	David P, Baumann M, Wikstrom M, Finel M (2002) Interaction of purified NDH-1 from Escherichia coli with ubiquinone analogues. Biochim Biophys Acta 1553(3):268-278.
38	Jaworowski A, Campbell HD, Poulis MI, Young IG (1981) Genetic identification and purification of the respiratory NADH dehydrogenase of Escherichia coli. Biochemistry 20(7):2041-2047.
39	Bjorklof K, Zickermann V, Finel M (2000) Purification of the 45 kDa, membrane bound NADH dehydrogenase of Escherichia coli (NDH-2) and analysis of its interaction with ubiquinone analogues. FEBS Lett 467(1):105-110.
40	Vicente JB, et al. (2007) Kinetics of electron transfer from NADH to the Escherichia coli nitric oxide reductase flavorubredoxin. FEBS J 274(3):677-686.
41	Girsch P, deVries S (1997) Purification and initial kinetic and spectroscopic characterization of NO reductase from Paracoccus denitrificans. Biochim Biophys Acta 1318(1-2):202-216.
42	Gomes CM, et al. (2002) A novel type of nitric-oxide reductase. Escherichia coli flavorubredoxin. J Biol Chem 277(28):25273-25276.
43	Poock SR, Leach ER, Moir JW, Cole JA, Richardson DJ (2002) Respiratory detoxification of nitric oxide by the cytochrome c nitrite reductase of Escherichia coli. J Biol Chem 277(26):23664-23669.
44	van Wonderen JH, Burlat B, Richardson DJ, Cheesman MR, Butt JN (2008) The nitric oxide reductase activity of cytochrome c nitrite reductase from Escherichia coli. J Biol Chem 283(15):9587-9594.
